# Supplementary material for: Prevalence and risk factors for neonatal sepsis among very preterm infants in China: a systematic review and meta-analysis
Source: Front Pediatr. 2026 Apr 1;14:1815128. doi: 10.3389/fped.2026.1815128 (PMC13079635; doi:10.3389/fped.2026.1815128)
Supplement: Supplementary file 1 [file supplementaryfile1.xlsx]

## Sheet: Cohort Studies
NOS (Cohort Studies)
			Selection (4 score)				Comparability (2 score)	Outcome (3 score)				Risk of bias
NO.	Autor	publication year	Representativeness of the exposed cohort	Selection of the non-exposed cohort	Ascertainment of exposure	Demonstration that outcome was absent at baseline	Control for confounders	Assessment of outcome	Follow-up duration	​Follow-up adequacy	Total	low risk of bias ≥7 moderate risk of bias：4-6 high risk of bias：≤3
1	Li, Z et al	2014	1	1	0	1	0	1	0	1	5	moderate
2	Na,J et al	-2014	1	0	1	1	0	1	0	0	4	moderate
3	Huang, J et al	-2016	1	0	0	1	0	1	0	0	3	high risk
4	Kong, X et al	-2016	1	1	1	1	1	1	1	0	7	low risk
5	Zhang, Y et al	-2017	1	1	0	1	0	1	0	0	4	moderate
6	Zhuang, Y et al	-2017	1	1	0	1	0	1	1	0	5	moderate
7	Wu, F et al	-2019	1	1	0	1	0	1	1	0	5	moderate
8	Fan, P.P et al	-2020	1	1	1	1	2	1	0	0	7	low risk
9	Li,M et al	-2020	1	0	1	1	1	1	1	0	6	moderate
10	Yan, C.H et al	-2020	1	1	1	1	0	1	1	0	6	moderate
11	Yu, Y.H et al	-2020	1	1	1	1	1	1	1	1	8	low risk
12	Cao, Y et al	-2021	1	1	1	1	1	1	1	1	8	low risk
14	Pan, S et al	-2021	1	1	1	1	1	1	1	0	7	low risk
15	SNN	-2021	1	1	1	1	1	1	1	0	7	low risk
16	Zhu, Z et al	-2021	1	0	1	1	1	1	1	1	7	low risk
17	Zhang, S.E et al	-2021	1	1	1	1	1	1	1	0	7	low risk
18	Chang, C et al	2022	1	1	1	1	1	0	1	1	7	low risk
19	Chen, C et al	-2022	1	0	1	1	1	1	1	0	6	moderate
20	Ji, H et al	-2022	1	1	1	1	1	1	1	1	8	low risk
21	Lin, Y et al	-2022	1	1	1	1	1	0	1	1	7	low risk
22	Lyu, Y et al	-2022	1	1	1	1	1	1	0	1	7	low risk
23	Peng, H et al	-2022	1	1	1	1	1	1	1	0	7	low risk
24	Shen, W et al	-2022	0	1	1	1	1	1	1	1	7	low risk
25	Jue Z.Z et al	-2022	1	1	1	1	1	1	1	1	8	low risk
26	Yan, L.B et al	-2022	1	1	1	1	2	1	1	0	8	low risk
27	Guo, M.Y et al	-2023	0	1	1	1	0	1	1	0	5	moderate
28	Wei, X.Y et a	-2023	1	1	1	1	1	1	1	1	8	low risk
29	Zhang, M et al	-2023	1	1	1	1	1	1	1	0	7	low risk
30	SNN	-2023	1	1	1	1	1	1	1	1	8	low risk
31	Chen, C et al	-2024	1	1	1	1	0	1	1	0	6	moderate
32	Hong, W et al	-2024	1	1	1	1	1	1	1	0	7	low risk
33	Lei, X et al	-2024	1	1	1	1	1	1	1	0	7	low risk
34	Li, L et al	-2024	1	1	1	1	1	1	1	0	7	low risk
36	Yuan, J et al	-2024	1	1	1	1	2	0	1	1	8	low risk
37	Zheng, L et al	-2024	1	1	1	1	2	1	1	0	8	low risk
38	Fang, G.D et al	-2024	1	1	1	1	1	1	1	0	7	low risk
39	Lou, Q.Y et al	-2024	1	1	1	1	0	1	0	1	6	moderate
41	SNN	-2024	1	1	1	1	2	1	1	0	8	low risk
42	Kuo, C et al	-2025	1	1	1	1	1	0	1	0	6	moderate
43	Wang, N et al	-2025	1	1	1	1	1	0	1	1	7	low risk

## Sheet: Case-Control Studies
NOS (Case-Control Studies)
			Selection (4)				Comparability (2)	Exposure (3)				Risk of bias
NO.	Autor	Publication	Case definition	Representativeness of cases	​Control definition	Control selection	Control for confounders	Ascertainment of exposure	Same method for cases and controls	Non-response rate	Total	low risk of bias ≥7 moderate risk of bias：4-6 high risk of bias：≤3
40	Pang, Y.B	-2024	1	0	1	0	1	1	0	1	5	moderate

## Sheet: Retrospective Cross-sectional S
JBI (Retrospective Cross-sectional Study)
			1. Were the criteria for inclusion in the sample clearly defined?				2. Was the exposure measured in a valid and reliable way?				3. Were objective, standard criteria used for measurement of the condition?				4. Were the study subjects and the setting described in detail?				5.Were confounding factors identified?				6.Were the outcomes measured in a valid and reliable way?				7.Were strategies to deal with confounding factors stated?				8.Was appropriate statistical analysis used?					Risk of bias
NO.	Autor	Publication	Yes	No	Unclear	Not applicable	Yes	No	Unclear	Not applicable	Yes	No	Unclear	Not applicable	Yes	No	Unclear	Not applicable	Yes	No	Unclear	Not applicable	Yes	No	Unclear	Not applicable	Yes	No	Unclear	Not applicable	Yes	No	Unclear	Not applicable	Total	low risk of bias ≥7 moderate risk of bias：4-6 high risk of bias：≤3
13	Duan, W et al	-2021	√						√				√		√				√				√					√			√				5	moderate
35	Lin, H et al	-2024	√						√				√		√				√				√				√				√				5	moderate
