# Supplementary material for: Prevalence and risk factors for neonatal sepsis among very preterm infants in China: a systematic review and meta-analysis
Source: Front Pediatr. 2026 Apr 1;14:1815128. doi: 10.3389/fped.2026.1815128 (PMC13079635; doi:10.3389/fped.2026.1815128)
Supplement: Supplementary file 2 [file supplementaryfile2.xlsx]

## Sheet: data extract
NO.	Author	publication Year (data)	Title	date of investigation	Province, City; Area	Study Design	Sample sources	Sample size	GA_week	birth weight	Number of sepsis	Rate（%）	Subgroup n(N)%	sepsis type	Defnition of sepsis		Dichotomous variable								Continuous variables
																risk factor	outcome	a	b	c	d	Statistic	P-value	OR（95%CI）	risk factor	group	number	Mean±SD	Statistic	P-value	​Effect size	95%CI	​Adjusted variable	​Journal	DOI
1	Li, Z et al	2014	Comparison of feeding pattern of preterm infants between two hospitals in China and the United States	2011-2012	Hebei,Beijing(N)	Retrospective Cohort Study	single-center	74	＜32W	1406±320	24	32		sepsis	NR	NR																		Zhongguo dang dai er ke za zhi = Chinese journal of contemporary pediatrics
